# Supplementary material for: Virulence Characteristics and Distribution of the Pathogen Listeria ivanovii in the Environment and in Food
Source: Microorganisms. 2022 Aug 20;10(8):1679. doi: 10.3390/microorganisms10081679 (PMC9414773; doi:10.3390/microorganisms10081679)
Supplement: Supplementary file 1 [file microorganisms-10-01679-s001.zip]

Archive with 1 entries (1 files):
- microorganisms-1869330-supplementary.pdf
